# Supplementary material for: Acupuncture Treatment for Emotional Problems in Women with Infertility: A Systematic Review and Meta-Analysis
Source: Healthcare (Basel). 2023 Oct 10;11(20):2704. doi: 10.3390/healthcare11202704 (PMC10606758; doi:10.3390/healthcare11202704)
Supplement: Supplementary file 1 [file healthcare-11-02704-s001.zip]

Archive with 2 entries (2 files):
- healthcare-2639421 - Supplementary Table S1 (PRISMA_2020_checklist).pdf
- healthcare-2639421 - Supplementary Table S2.pdf
